# Supplementary material for: A new species of Pupinidius Möllendorff, 1901 (Gastropoda, Stylommatophora, Enidae) from Jiuzhaigou, Sichuan, China
Source: Biodivers Data J. 2024 Jul 16;12:e123920. doi: 10.3897/BDJ.12.e123920 (PMC11272994; doi:10.3897/BDJ.12.e123920)
Supplement: XML Treatment for Pupinidius pulchellus [file BDJ.12.e123920-treatment1.xml]

<!DOCTYPE tp:taxon-treatment
  PUBLIC "-//TaxonX//DTD Taxonomic Treatment Publishing DTD v0 20100105//EN" "tax-treatment-NSO.dtd">
<tp:taxon-treatment xmlns:tp="http://www.plazi.org/taxpub"><tp:treatment-meta><mixed-citation publication-type="journal"><person-group><name><surname>Chen</surname><given-names>Zhong-Guang</given-names></name><name><surname>Dai</surname><given-names>Yu-Ting</given-names></name><name><surname>Wu</surname><given-names>Xiao-Ping</given-names></name><name><surname>Jiang</surname><given-names>Jiao</given-names></name><name><surname>Ouyang</surname><given-names>Shan</given-names></name></person-group><article-title>A new species of <italic><tp:taxon-name><tp:taxon-name-part taxon-name-part-type="genus" reg="Pupinidius">Pupinidius</tp:taxon-name-part></tp:taxon-name></italic> Möllendorff, 1901 (<tp:taxon-name><tp:taxon-name-part taxon-name-part-type="class">Gastropoda</tp:taxon-name-part></tp:taxon-name>, <tp:taxon-name><tp:taxon-name-part taxon-name-part-type="order">Stylommatophora</tp:taxon-name-part></tp:taxon-name>, <tp:taxon-name><tp:taxon-name-part taxon-name-part-type="family">Enidae</tp:taxon-name-part></tp:taxon-name>) from Jiuzhaigou, Sichuan, China</article-title><source>Biodivers Data J</source><day>16</day><month>07</month><year>2024</year><volume>12</volume><pub-id pub-id-type="doi">10.3897/BDJ.12.e123920</pub-id></mixed-citation></tp:treatment-meta><tp:nomenclature><tp:taxon-name>
            <object-id xmlns:xlink="http://www.w3.org/1999/xlink" content-type="arpha" xlink:type="simple">15DC97A0-724B-5BDE-B5D4-C34D381E9D05</object-id>
            <tp:taxon-name-part taxon-name-part-type="genus">Pupinidius</tp:taxon-name-part>
            <tp:taxon-name-part taxon-name-part-type="species">pulchellus</tp:taxon-name-part>
            <object-id xmlns:xlink="http://www.w3.org/1999/xlink" content-type="zoobank" xlink:type="simple" object-id-type="ZooBank">B467E5EA-915C-4135-B83C-4829E243ADAA</object-id>
          </tp:taxon-name><tp:taxon-authority>Chen, Dai, Wu &amp; Ouyang</tp:taxon-authority><tp:taxon-status xmlns:xlink="http://www.w3.org/1999/xlink" xlink:type="simple">sp. nov.</tp:taxon-status></tp:nomenclature><tp:treatment-sec sec-type="materials"><title>Materials</title><list list-type="alpha-lower" list-content="occurrences"><list-item><p><bold>Type status:</bold> <named-content xmlns:xlink="http://www.w3.org/1999/xlink" content-type="dwc:typeStatus" xlink:type="simple">Holotype</named-content>. <bold>Occurrence:</bold> occurrenceID: <named-content xmlns:xlink="http://www.w3.org/1999/xlink" content-type="dwc:occurrenceID" xlink:type="simple">ABC12FFA-2635-557D-AB5F-6A083198829E</named-content>; <bold>Location:</bold> locationID: <named-content xmlns:xlink="http://www.w3.org/1999/xlink" content-type="dwc:locationID" xlink:type="simple">country: China; stateProvince: Sichuan; verbatimLocality: Jiuzhaigou County, Shuanghe Town [双河镇], Ancient Cliff Roadway [古栈道]</named-content>; verbatimLatitude: <named-content xmlns:xlink="http://www.w3.org/1999/xlink" content-type="dwc:verbatimLatitude" xlink:type="simple"><named-content content-type="dwc:verbatimCoordinates" xlink:type="simple">33°9'57"N</named-content></named-content>; verbatimLongitude: <named-content xmlns:xlink="http://www.w3.org/1999/xlink" content-type="dwc:verbatimLongitude" xlink:type="simple"><named-content content-type="dwc:verbatimCoordinates" xlink:type="simple">104°15'53"E</named-content></named-content>; <bold>Identification:</bold> identifiedBy: <named-content xmlns:xlink="http://www.w3.org/1999/xlink" content-type="dwc:identifiedBy" xlink:type="simple">Zhong-Guang Chen &amp; Yan-Shu Guo</named-content>; <bold>Event:</bold> eventDate: <named-content xmlns:xlink="http://www.w3.org/1999/xlink" content-type="dwc:eventDate" xlink:type="simple">July, 2021</named-content>; <bold>Record Level:</bold> institutionID: <named-content xmlns:xlink="http://www.w3.org/1999/xlink" content-type="dwc:institutionID" xlink:type="simple">NCU</named-content>; collectionID: <named-content xmlns:xlink="http://www.w3.org/1999/xlink" content-type="dwc:collectionID" xlink:type="simple">24XPWAN201</named-content></p></list-item><list-item><p><bold>Type status:</bold> <named-content xmlns:xlink="http://www.w3.org/1999/xlink" content-type="dwc:typeStatus" xlink:type="simple">Paratype</named-content>. <bold>Occurrence:</bold> occurrenceID: <named-content xmlns:xlink="http://www.w3.org/1999/xlink" content-type="dwc:occurrenceID" xlink:type="simple">7D24CBE3-B57F-552E-9A92-092E9E266A1F</named-content>; <bold>Location:</bold> locationID: <named-content xmlns:xlink="http://www.w3.org/1999/xlink" content-type="dwc:locationID" xlink:type="simple">country: China; stateProvince: Sichuan; verbatimLocality: Jiuzhaigou County, Shuanghe Town [双河镇], Ancient Cliff Roadway [古栈道]</named-content>; verbatimLatitude: <named-content xmlns:xlink="http://www.w3.org/1999/xlink" content-type="dwc:verbatimLatitude" xlink:type="simple"><named-content content-type="dwc:verbatimCoordinates" xlink:type="simple">33°9'57"N</named-content></named-content>; verbatimLongitude: <named-content xmlns:xlink="http://www.w3.org/1999/xlink" content-type="dwc:verbatimLongitude" xlink:type="simple"><named-content content-type="dwc:verbatimCoordinates" xlink:type="simple">104°15'53"E</named-content></named-content>; <bold>Identification:</bold> identifiedBy: <named-content xmlns:xlink="http://www.w3.org/1999/xlink" content-type="dwc:identifiedBy" xlink:type="simple">Zhong-Guang Chen &amp; Yan-Shu Guo</named-content>; <bold>Event:</bold> eventDate: <named-content xmlns:xlink="http://www.w3.org/1999/xlink" content-type="dwc:eventDate" xlink:type="simple">July, 2021</named-content>; <bold>Record Level:</bold> institutionID: <named-content xmlns:xlink="http://www.w3.org/1999/xlink" content-type="dwc:institutionID" xlink:type="simple">NCU</named-content>; collectionID: <named-content xmlns:xlink="http://www.w3.org/1999/xlink" content-type="dwc:collectionID" xlink:type="simple">24XPWAN202–220</named-content></p></list-item><list-item><p><bold>Type status:</bold> <named-content xmlns:xlink="http://www.w3.org/1999/xlink" content-type="dwc:typeStatus" xlink:type="simple">Paratype</named-content>. <bold>Occurrence:</bold> occurrenceID: <named-content xmlns:xlink="http://www.w3.org/1999/xlink" content-type="dwc:occurrenceID" xlink:type="simple">A68B5445-93C1-50A3-97FE-B40AAA5972A6</named-content>; <bold>Location:</bold> locationID: <named-content xmlns:xlink="http://www.w3.org/1999/xlink" content-type="dwc:locationID" xlink:type="simple">country: China; stateProvince: Sichuan; verbatimLocality: Jiuzhaigou County, Shuanghe Town [双河镇], Ancient Cliff Roadway [古栈道]</named-content>; verbatimLatitude: <named-content xmlns:xlink="http://www.w3.org/1999/xlink" content-type="dwc:verbatimLatitude" xlink:type="simple"><named-content content-type="dwc:verbatimCoordinates" xlink:type="simple">33°9'57"N</named-content></named-content>; verbatimLongitude: <named-content xmlns:xlink="http://www.w3.org/1999/xlink" content-type="dwc:verbatimLongitude" xlink:type="simple"><named-content content-type="dwc:verbatimCoordinates" xlink:type="simple">104°15'53"E</named-content></named-content>; <bold>Identification:</bold> identifiedBy: <named-content xmlns:xlink="http://www.w3.org/1999/xlink" content-type="dwc:identifiedBy" xlink:type="simple">Zhong-Guang Chen, Meng-Hua Li &amp; Jin-Sheng Mou</named-content>; <bold>Event:</bold> eventDate: <named-content xmlns:xlink="http://www.w3.org/1999/xlink" content-type="dwc:eventDate" xlink:type="simple">August, 2023</named-content>; <bold>Record Level:</bold> institutionID: <named-content xmlns:xlink="http://www.w3.org/1999/xlink" content-type="dwc:institutionID" xlink:type="simple">NCU</named-content>; collectionID: <named-content xmlns:xlink="http://www.w3.org/1999/xlink" content-type="dwc:collectionID" xlink:type="simple">24XPWAN221–250</named-content></p></list-item><list-item><p><bold>Type status:</bold> <named-content xmlns:xlink="http://www.w3.org/1999/xlink" content-type="dwc:typeStatus" xlink:type="simple">Paratype</named-content>. <bold>Occurrence:</bold> occurrenceID: <named-content xmlns:xlink="http://www.w3.org/1999/xlink" content-type="dwc:occurrenceID" xlink:type="simple">FAE18991-9CE2-55AE-9287-3B1F1CF2852B</named-content>; <bold>Location:</bold> locationID: <named-content xmlns:xlink="http://www.w3.org/1999/xlink" content-type="dwc:locationID" xlink:type="simple">country: China; stateProvince: Sichuan; verbatimLocality: Jiuzhaigou County, Chaimenguan [柴门关]</named-content>; verbatimLatitude: <named-content xmlns:xlink="http://www.w3.org/1999/xlink" content-type="dwc:verbatimLatitude" xlink:type="simple"><named-content content-type="dwc:verbatimCoordinates" xlink:type="simple">33°5'4"N</named-content></named-content>; verbatimLongitude: <named-content xmlns:xlink="http://www.w3.org/1999/xlink" content-type="dwc:verbatimLongitude" xlink:type="simple"><named-content content-type="dwc:verbatimCoordinates" xlink:type="simple">104°22'10"E</named-content></named-content>; <bold>Identification:</bold> identifiedBy: <named-content xmlns:xlink="http://www.w3.org/1999/xlink" content-type="dwc:identifiedBy" xlink:type="simple">Zhong-Guang Chen &amp; Yan-Shu Guo</named-content>; <bold>Event:</bold> eventDate: <named-content xmlns:xlink="http://www.w3.org/1999/xlink" content-type="dwc:eventDate" xlink:type="simple">July, 2021</named-content>; <bold>Record Level:</bold> institutionID: <named-content xmlns:xlink="http://www.w3.org/1999/xlink" content-type="dwc:institutionID" xlink:type="simple">NCU</named-content>; collectionID: <named-content xmlns:xlink="http://www.w3.org/1999/xlink" content-type="dwc:collectionID" xlink:type="simple">24XPWAN251–260</named-content></p></list-item></list></tp:treatment-sec><tp:treatment-sec sec-type="Description"><title>Description</title><p>Shell (Fig. <xref ref-type="fig" rid="F11710219">1</xref><xref ref-type="fig" rid="F11710224">a</xref>). Shell cylindrical-conical, with apex abruptly pointed; shell most swollen (broadest) at body whorl, dextral, medium, thick, solid, semi-transparent, glossy, speckled, not spirally grooved; 5.75–6.25 whorls. Whorls rather flattened, not shouldered. Protoconch smooth, polished. Post-nuclear whorls smooth. Growth lines distinct. Suture white, normal, without narrow band beneath it. Body whorl gradually ascending towards aperture, rounded at periphery. Aperture in a plane, truncate-ovate, oblique, without tooth, with weak angular tubercle, completely adnate to body whorl. Peristome not connected; reddish-brown, slightly thickened, expanded, slightly reflexed. Parietal callus distinct. Columellar margin reflexed. Umbilicus opened, slit-shaped. Shell multicoloured, post-nuclear whorls with reddish-brown background and irregular, wide yellowish-white stripes; apex region reddish-brown. Height 20.7–24.6 mm, width 10.4–12.2 mm.</p><p>Genitalia (Fig. <xref ref-type="fig" rid="F11243607">2</xref>). Vas deferens short, swollen proximally; entering epiphallus apically with distinct demarcation. Epiphallus long; cylindrical and of uniform thickness; straight; externally smooth. Epiphallic caecum present; blunt apically; located near vas deferens entrance. Flagellum short; conical; proximally expanded; with tip pointed. Penis with terminal entrance of epiphallus; clavate; distally tapering. Penial caecum absent. Penial appendix long; branched off from penis at some distance from atrium; divided into sections including A-1, A-2, A-3 and A-4+A-5. A-1, A-2 and A-3 not fused. Boundary between A-4 and A-5 indistinct. A-5 long; convoluted. Penial retractor long; biramous; attaching to penis distally and to A-1 of penial appendix; with penial retractor arms arising from diaphragm closed to each other. Additional retractor other than penial or appendicular absent. Muscular band connecting vagina and epiphallus absent. Atrium short; without retractor. Free oviduct shorter than vagina. Vagina long; swollen; straight; unpigmented. Bursa copulatrix duct short; proximally straight. Bursa copulatrix sub-globular, with stalk; without apical ligament; normal in size; with long neck; well defined. Diverticle normally present; longer than reservoir; unexpanded. Bursa copulatrix and diverticle distinguishable; forked more distally from their base.</p></tp:treatment-sec><tp:treatment-sec sec-type="Diagnosis"><title>Diagnosis</title><p>Shell with wide and distinct radial stripes; peristome thin, slightly reflexed and reddish-brown; A-1 not fused with A-2; bursa copulatrix sub-globular and well defined; diverticle unexpanded; epiphallic caecum present.</p></tp:treatment-sec><tp:treatment-sec sec-type="Etymology"><title>Etymology</title><p>The specific name is made from the Latin <italic>pulchellus</italic> for pretty, alluding to the pretty stripes on the shell of this species. Vernacular name: 丽纹蛹巢螺 (Pinyin: li wen yong chao luo).</p></tp:treatment-sec><tp:treatment-sec sec-type="Distribution"><title>Distribution</title><p><italic><tp:taxon-name><tp:taxon-name-part taxon-name-part-type="genus" reg="Pupinidius">Pupinidius</tp:taxon-name-part><tp:taxon-name-part taxon-name-part-type="species" reg="pulchellus">pulchellus</tp:taxon-name-part></tp:taxon-name></italic> sp. nov. is only distributed within a few kilometres from the Ancient Cliff Roadway to Chaimenguan on the right bank of Baishuijiang River in Jiuzhaigou (Figs <xref ref-type="fig" rid="F11243609">3</xref>, <xref ref-type="fig" rid="F11243611">4</xref>). <italic><tp:taxon-name><tp:taxon-name-part taxon-name-part-type="genus" reg="Pupinidius">Pupinidius</tp:taxon-name-part><tp:taxon-name-part taxon-name-part-type="species" reg="nanpingensis">nanpingensis</tp:taxon-name-part></tp:taxon-name></italic> is distributed at the west of its habitat, while <italic><tp:taxon-name><tp:taxon-name-part taxon-name-part-type="genus" reg="Pupinidius">P.</tp:taxon-name-part><tp:taxon-name-part taxon-name-part-type="species" reg="melinostoma">melinostoma</tp:taxon-name-part></tp:taxon-name></italic> is found at the east. The distributions of three species do not overlap and are separated by the Baishuijiang River and its tributary. The boundary between the distribution ranges of the new species and <italic><tp:taxon-name><tp:taxon-name-part taxon-name-part-type="genus" reg="Pupinidius">P.</tp:taxon-name-part><tp:taxon-name-part taxon-name-part-type="species" reg="nanpingensis">nanpingensis</tp:taxon-name-part></tp:taxon-name></italic> is a small unnamed tributary with a deep valley that joins the Baishuijiang River at Shuanghe Town, with the new species downstream, while the <italic><tp:taxon-name><tp:taxon-name-part taxon-name-part-type="genus" reg="Pupinidius">P.</tp:taxon-name-part><tp:taxon-name-part taxon-name-part-type="species" reg="nanpingensis">nanpingensis</tp:taxon-name-part></tp:taxon-name></italic> is upstream. The boundary between the distribution ranges of the new species and <italic><tp:taxon-name><tp:taxon-name-part taxon-name-part-type="genus" reg="Pupinidius">P.</tp:taxon-name-part><tp:taxon-name-part taxon-name-part-type="species" reg="melinostoma">melinostoma</tp:taxon-name-part></tp:taxon-name></italic> is the Baishuijiang River, with the new species on the right bank, while the <italic><tp:taxon-name><tp:taxon-name-part taxon-name-part-type="genus" reg="Pupinidius">P.</tp:taxon-name-part><tp:taxon-name-part taxon-name-part-type="species" reg="melinostoma">melinostoma</tp:taxon-name-part></tp:taxon-name></italic> is on the left bank.</p></tp:treatment-sec><tp:treatment-sec sec-type="Ecology"><title>Ecology</title><p><italic><tp:taxon-name><tp:taxon-name-part taxon-name-part-type="genus" reg="Pupinidius">Pupinidius</tp:taxon-name-part><tp:taxon-name-part taxon-name-part-type="species" reg="pulchellus">pulchellus</tp:taxon-name-part></tp:taxon-name></italic> sp. nov. inhabits on steep rock cliff together with <italic><tp:taxon-name><tp:taxon-name-part taxon-name-part-type="genus" reg="Pseudonapaeus">Pseudonapaeus</tp:taxon-name-part><tp:taxon-name-part taxon-name-part-type="species" reg="beresowskii">beresowskii</tp:taxon-name-part></tp:taxon-name></italic> (Möllendorff, 1902), <italic><tp:taxon-name><tp:taxon-name-part taxon-name-part-type="genus" reg="Laeocathaica">Laeocathaica</tp:taxon-name-part><tp:taxon-name-part taxon-name-part-type="species" reg="distinguenda">distinguenda</tp:taxon-name-part></tp:taxon-name></italic> Möllendorff, 1899 and <italic>Serina</italic> sp. and almost never descending to the ground. Juveniles wrap themselves up by mud (Fig. <xref ref-type="fig" rid="F11243611">4</xref>).</p></tp:treatment-sec><tp:treatment-sec sec-type="Taxon discussion"><title>Taxon discussion</title><p>The new species can be easily distinguished from <italic><tp:taxon-name><tp:taxon-name-part taxon-name-part-type="genus" reg="Pupinidius">P.</tp:taxon-name-part><tp:taxon-name-part taxon-name-part-type="species" reg="pupinella">pupinella</tp:taxon-name-part></tp:taxon-name></italic>, <italic><tp:taxon-name><tp:taxon-name-part taxon-name-part-type="genus" reg="Pupinidius">P.</tp:taxon-name-part><tp:taxon-name-part taxon-name-part-type="species" reg="anocamptus">anocamptus</tp:taxon-name-part></tp:taxon-name></italic>, <italic><tp:taxon-name><tp:taxon-name-part taxon-name-part-type="genus" reg="Pupinidius">P.</tp:taxon-name-part><tp:taxon-name-part taxon-name-part-type="species" reg="chrysalis">chrysalis</tp:taxon-name-part></tp:taxon-name></italic>, <italic><tp:taxon-name><tp:taxon-name-part taxon-name-part-type="genus" reg="Pupinidius">P.</tp:taxon-name-part><tp:taxon-name-part taxon-name-part-type="species" reg="latilabrum">latilabrum</tp:taxon-name-part></tp:taxon-name></italic>, <italic><tp:taxon-name><tp:taxon-name-part taxon-name-part-type="genus" reg="Pupinidius">P.</tp:taxon-name-part><tp:taxon-name-part taxon-name-part-type="species" reg="nanpingensis">nanpingensis</tp:taxon-name-part></tp:taxon-name></italic>, <italic><tp:taxon-name><tp:taxon-name-part taxon-name-part-type="genus" reg="Pupinidius">P.</tp:taxon-name-part><tp:taxon-name-part taxon-name-part-type="species" reg="wenxian">wenxian</tp:taxon-name-part></tp:taxon-name></italic>, <italic><tp:taxon-name><tp:taxon-name-part taxon-name-part-type="genus" reg="Pupinidius">P.</tp:taxon-name-part><tp:taxon-name-part taxon-name-part-type="species" reg="gregorii">gregorii</tp:taxon-name-part></tp:taxon-name></italic>, <italic><tp:taxon-name><tp:taxon-name-part taxon-name-part-type="genus" reg="Pupinidius">P.</tp:taxon-name-part><tp:taxon-name-part taxon-name-part-type="species" reg="porrectus">porrectus</tp:taxon-name-part></tp:taxon-name></italic>, <italic><tp:taxon-name><tp:taxon-name-part taxon-name-part-type="genus" reg="Pupinidius">P.</tp:taxon-name-part><tp:taxon-name-part taxon-name-part-type="species" reg="himalayanus">himalayanus</tp:taxon-name-part></tp:taxon-name></italic>, <italic><tp:taxon-name><tp:taxon-name-part taxon-name-part-type="genus" reg="Pupinidius">P.</tp:taxon-name-part><tp:taxon-name-part taxon-name-part-type="species" reg="siniayevi">siniayevi</tp:taxon-name-part></tp:taxon-name></italic> and <italic><tp:taxon-name><tp:taxon-name-part taxon-name-part-type="genus" reg="Pupinidius">P.</tp:taxon-name-part><tp:taxon-name-part taxon-name-part-type="species" reg="tukuchensis">tukuchensis</tp:taxon-name-part></tp:taxon-name></italic> by the shell with wide and distinct radial stripes (vs. with extremely wide radial stripes nearly covering the entire post nuclear whorls in <italic><tp:taxon-name><tp:taxon-name-part taxon-name-part-type="genus" reg="Pupinidius">P.</tp:taxon-name-part><tp:taxon-name-part taxon-name-part-type="species" reg="pupinella">pupinella</tp:taxon-name-part></tp:taxon-name></italic>; without or almost without stripes in <italic><tp:taxon-name><tp:taxon-name-part taxon-name-part-type="genus" reg="Pupinidius">P.</tp:taxon-name-part><tp:taxon-name-part taxon-name-part-type="species" reg="anocamptus">anocamptus</tp:taxon-name-part></tp:taxon-name></italic>, <italic><tp:taxon-name><tp:taxon-name-part taxon-name-part-type="genus" reg="Pupinidius">P.</tp:taxon-name-part><tp:taxon-name-part taxon-name-part-type="species" reg="chrysalis">chrysalis</tp:taxon-name-part></tp:taxon-name></italic>, <italic><tp:taxon-name><tp:taxon-name-part taxon-name-part-type="genus" reg="Pupinidius">P.</tp:taxon-name-part><tp:taxon-name-part taxon-name-part-type="species" reg="latilabrum">latilabrum</tp:taxon-name-part></tp:taxon-name></italic>, <italic><tp:taxon-name><tp:taxon-name-part taxon-name-part-type="genus" reg="Pupinidius">P.</tp:taxon-name-part><tp:taxon-name-part taxon-name-part-type="species" reg="nanpingensis">nanpingensis</tp:taxon-name-part></tp:taxon-name></italic>, <italic><tp:taxon-name><tp:taxon-name-part taxon-name-part-type="genus" reg="Pupinidius">P.</tp:taxon-name-part><tp:taxon-name-part taxon-name-part-type="species" reg="wenxian">wenxian</tp:taxon-name-part></tp:taxon-name></italic>, <italic><tp:taxon-name><tp:taxon-name-part taxon-name-part-type="genus" reg="Pupinidius">P.</tp:taxon-name-part><tp:taxon-name-part taxon-name-part-type="species" reg="himalayanus">himalayanus</tp:taxon-name-part></tp:taxon-name></italic>, <italic><tp:taxon-name><tp:taxon-name-part taxon-name-part-type="genus" reg="Pupinidius">P.</tp:taxon-name-part><tp:taxon-name-part taxon-name-part-type="species" reg="siniayevi">siniayevi</tp:taxon-name-part></tp:taxon-name></italic> and <italic><tp:taxon-name><tp:taxon-name-part taxon-name-part-type="genus" reg="Pupinidius">P.</tp:taxon-name-part><tp:taxon-name-part taxon-name-part-type="species" reg="tukuchensis">tukuchensis</tp:taxon-name-part></tp:taxon-name></italic>; with spiral stripes in <italic><tp:taxon-name><tp:taxon-name-part taxon-name-part-type="genus" reg="Pupinidius">P.</tp:taxon-name-part><tp:taxon-name-part taxon-name-part-type="species" reg="gregorii">gregorii</tp:taxon-name-part></tp:taxon-name></italic> and <italic><tp:taxon-name><tp:taxon-name-part taxon-name-part-type="genus" reg="Pupinidius">P.</tp:taxon-name-part><tp:taxon-name-part taxon-name-part-type="species" reg="porrectus">porrectus</tp:taxon-name-part></tp:taxon-name></italic>). It is similar with <italic><tp:taxon-name><tp:taxon-name-part taxon-name-part-type="genus" reg="Pupinidius">P.</tp:taxon-name-part><tp:taxon-name-part taxon-name-part-type="species" reg="melinostoma">melinostoma</tp:taxon-name-part></tp:taxon-name></italic>, <italic><tp:taxon-name><tp:taxon-name-part taxon-name-part-type="genus" reg="Pupinidius">P.</tp:taxon-name-part><tp:taxon-name-part taxon-name-part-type="species" reg="obrutschewi">obrutschewi</tp:taxon-name-part></tp:taxon-name></italic>, <italic><tp:taxon-name><tp:taxon-name-part taxon-name-part-type="genus" reg="Pupinidius">P.</tp:taxon-name-part><tp:taxon-name-part taxon-name-part-type="species" reg="pupinidius">pupinidius</tp:taxon-name-part></tp:taxon-name></italic> and <italic><tp:taxon-name><tp:taxon-name-part taxon-name-part-type="genus" reg="Pupinidius">P.</tp:taxon-name-part><tp:taxon-name-part taxon-name-part-type="species" reg="streptaxis">streptaxis</tp:taxon-name-part></tp:taxon-name></italic> by the similar radial striped shell, but differs from them by the thinner and reddish-brown peristome (vs. thicker and white) and the not fused A-1 and A-2 (vs. fused). It is further distinguished from <italic><tp:taxon-name><tp:taxon-name-part taxon-name-part-type="genus" reg="Pupinidius">P.</tp:taxon-name-part><tp:taxon-name-part taxon-name-part-type="species" reg="melinostoma">melinostoma</tp:taxon-name-part></tp:taxon-name></italic> by the thicker stripes on shell, the sub-globular and well-defined bursa copulatrix (vs. tubular and not well defined), the unexpanded diverticle (vs. expanded) and the presence of epiphallic caecum (vs. absence); from <italic><tp:taxon-name><tp:taxon-name-part taxon-name-part-type="genus" reg="Pupinidius">P.</tp:taxon-name-part><tp:taxon-name-part taxon-name-part-type="species" reg="obrutschewi">obrutschewi</tp:taxon-name-part></tp:taxon-name></italic> by the unpointed apex (vs. pointed); from <italic><tp:taxon-name><tp:taxon-name-part taxon-name-part-type="genus" reg="Pupinidius">P.</tp:taxon-name-part><tp:taxon-name-part taxon-name-part-type="species" reg="pupinidius">pupinidius</tp:taxon-name-part></tp:taxon-name></italic> by the slightly reflexed peristome (vs. strongly reflexed); from <italic><tp:taxon-name><tp:taxon-name-part taxon-name-part-type="genus" reg="Pupinidius">P.</tp:taxon-name-part><tp:taxon-name-part taxon-name-part-type="species" reg="streptaxis">streptaxis</tp:taxon-name-part></tp:taxon-name></italic> by the taller shell.</p></tp:treatment-sec><tp:treatment-sec><!--Section generated to contain objects referenced in tp:taxon-treatment.--><fig-group id="F11710219" position="float" orientation="portrait"><caption><p><italic><tp:taxon-name><tp:taxon-name-part taxon-name-part-type="genus" reg="Pupinidius">Pupinidius</tp:taxon-name-part><tp:taxon-name-part taxon-name-part-type="species" reg="pulchellus">pulchellus</tp:taxon-name-part></tp:taxon-name></italic> sp. nov. and its most similar congener:</p></caption><fig id="F11710224" position="float" orientation="portrait"><object-id xmlns:xlink="http://www.w3.org/1999/xlink" content-type="arpha" xlink:type="simple">10A28DA5-EFEC-5F7B-911E-1CDF6B631582</object-id><object-id xmlns:xlink="http://www.w3.org/1999/xlink" content-type="doi" xlink:type="simple">10.3897/BDJ.12.e123920.figure1a</object-id><label>Figure 1a.</label><caption><p><italic><tp:taxon-name><tp:taxon-name-part taxon-name-part-type="genus" reg="Pupinidius">Pupinidius</tp:taxon-name-part><tp:taxon-name-part taxon-name-part-type="species" reg="pulchellus">pulchellus</tp:taxon-name-part></tp:taxon-name></italic> sp. nov., holotype;</p></caption><graphic xmlns:xlink="http://www.w3.org/1999/xlink" xlink:href="bdj-12-e123920-g001_a.jpg" xlink:type="simple" position="float" orientation="portrait" id="oo_1063544.jpg"><uri content-type="original_file" xlink:type="simple">https://binary.pensoft.net/fig/1063544</uri></graphic></fig><fig id="F11710225" position="float" orientation="portrait"><object-id xmlns:xlink="http://www.w3.org/1999/xlink" content-type="arpha" xlink:type="simple">4B2F4A22-5113-5BCC-A943-0EA744C9F028</object-id><object-id xmlns:xlink="http://www.w3.org/1999/xlink" content-type="doi" xlink:type="simple">10.3897/BDJ.12.e123920.figure1b</object-id><label>Figure 1b.</label><caption><p><italic><tp:taxon-name><tp:taxon-name-part taxon-name-part-type="genus" reg="Pupinidius">Pupinidius</tp:taxon-name-part><tp:taxon-name-part taxon-name-part-type="species" reg="melinostoma">melinostoma</tp:taxon-name-part></tp:taxon-name></italic>.</p></caption><graphic xmlns:xlink="http://www.w3.org/1999/xlink" xlink:href="bdj-12-e123920-g001_b.jpg" xlink:type="simple" position="float" orientation="portrait" id="oo_1063545.jpg"><uri content-type="original_file" xlink:type="simple">https://binary.pensoft.net/fig/1063545</uri></graphic></fig></fig-group><fig id="F11710224" position="float" orientation="portrait"><object-id xmlns:xlink="http://www.w3.org/1999/xlink" content-type="arpha" xlink:type="simple">10A28DA5-EFEC-5F7B-911E-1CDF6B631582</object-id><object-id xmlns:xlink="http://www.w3.org/1999/xlink" content-type="doi" xlink:type="simple">10.3897/BDJ.12.e123920.figure1a</object-id><label>Figure 1a.</label><caption><p><italic><tp:taxon-name><tp:taxon-name-part taxon-name-part-type="genus" reg="Pupinidius">Pupinidius</tp:taxon-name-part><tp:taxon-name-part taxon-name-part-type="species" reg="pulchellus">pulchellus</tp:taxon-name-part></tp:taxon-name></italic> sp. nov., holotype;</p></caption><graphic xmlns:xlink="http://www.w3.org/1999/xlink" xlink:href="bdj-12-e123920-g001_a.jpg" xlink:type="simple" position="float" orientation="portrait" id="oo_1063544.jpg"><uri content-type="original_file" xlink:type="simple">https://binary.pensoft.net/fig/1063544</uri></graphic></fig><fig id="F11243607" position="float" orientation="portrait"><object-id xmlns:xlink="http://www.w3.org/1999/xlink" content-type="arpha" xlink:type="simple">F3C1C699-8062-5E3C-91DE-0EA98D20F762</object-id><object-id xmlns:xlink="http://www.w3.org/1999/xlink" content-type="doi" xlink:type="simple">10.3897/BDJ.12.e123920.figure2</object-id><label>Figure 2.</label><caption><p>Genitalia anatomy of <italic><tp:taxon-name><tp:taxon-name-part taxon-name-part-type="genus" reg="Pupinidius">Pupinidius</tp:taxon-name-part><tp:taxon-name-part taxon-name-part-type="species" reg="pulchellus">pulchellus</tp:taxon-name-part></tp:taxon-name></italic> sp. nov.</p></caption><graphic xmlns:xlink="http://www.w3.org/1999/xlink" xlink:href="bdj-12-e123920-g002.jpg" position="float" id="oo_1004506.jpg" orientation="portrait" xlink:type="simple"><uri content-type="original_file" xlink:type="simple">https://binary.pensoft.net/fig/1004506</uri></graphic></fig><fig id="F11243609" position="float" orientation="portrait"><object-id xmlns:xlink="http://www.w3.org/1999/xlink" content-type="arpha" xlink:type="simple">7398207E-DF71-5093-B58F-A0EBF46D3AB6</object-id><object-id xmlns:xlink="http://www.w3.org/1999/xlink" content-type="doi" xlink:type="simple">10.3897/BDJ.12.e123920.figure3</object-id><label>Figure 3.</label><caption><p>Distribution of <italic><tp:taxon-name><tp:taxon-name-part taxon-name-part-type="genus" reg="Pupinidius">Pupinidius</tp:taxon-name-part><tp:taxon-name-part taxon-name-part-type="species" reg="pulchellus">pulchellus</tp:taxon-name-part></tp:taxon-name></italic> sp. nov. and its neighbouring congeners. Red shadow shows <italic><tp:taxon-name><tp:taxon-name-part taxon-name-part-type="genus" reg="Pupinidius">Pupinidius</tp:taxon-name-part><tp:taxon-name-part taxon-name-part-type="species" reg="pulchellus">pulchellus</tp:taxon-name-part></tp:taxon-name></italic> sp. nov., green shadow shows <italic><tp:taxon-name><tp:taxon-name-part taxon-name-part-type="genus" reg="Pupinidius">Pupinidius</tp:taxon-name-part><tp:taxon-name-part taxon-name-part-type="species" reg="nanpingensis">nanpingensis</tp:taxon-name-part></tp:taxon-name></italic>, yellow shadow shows <italic><tp:taxon-name><tp:taxon-name-part taxon-name-part-type="genus" reg="Pupinidius">Pupinidius</tp:taxon-name-part><tp:taxon-name-part taxon-name-part-type="species" reg="melinostoma">melinostoma</tp:taxon-name-part></tp:taxon-name></italic>, solid star shows the Ancient Cliff Roadway, hollow star shows the Chaimenguan.</p></caption><graphic xmlns:xlink="http://www.w3.org/1999/xlink" xlink:href="bdj-12-e123920-g003.jpg" position="float" id="oo_1063553.jpg" orientation="portrait" xlink:type="simple"><uri content-type="original_file" xlink:type="simple">https://binary.pensoft.net/fig/1063553</uri></graphic></fig><fig id="F11243611" position="float" orientation="portrait"><object-id xmlns:xlink="http://www.w3.org/1999/xlink" content-type="arpha" xlink:type="simple">0D4521D8-527E-564F-9982-8BFC12EE4A7B</object-id><object-id xmlns:xlink="http://www.w3.org/1999/xlink" content-type="doi" xlink:type="simple">10.3897/BDJ.12.e123920.figure4</object-id><label>Figure 4.</label><caption><p>Environment of the type locaity and living specimens. <bold>A</bold> Ancient Cliff Roadway; <bold>B</bold> juvenile; <bold>C</bold> dormant adults; <bold>D</bold> crawling adult.</p></caption><graphic xmlns:xlink="http://www.w3.org/1999/xlink" xlink:href="bdj-12-e123920-g004.jpg" position="float" id="oo_1004508.jpg" orientation="portrait" xlink:type="simple"><uri content-type="original_file" xlink:type="simple">https://binary.pensoft.net/fig/1004508</uri></graphic></fig></tp:treatment-sec></tp:taxon-treatment>
